# Supplementary material for: Balance of Macrophage Activation by a Complex Coacervate-Based Adhesive Drug Carrier Facilitates Diabetic Wound Healing
Source: Antioxidants (Basel). 2022 Nov 28;11(12):2351. doi: 10.3390/antiox11122351 (PMC9774176; doi:10.3390/antiox11122351)
Supplement: Supplementary file 1 [file antioxidants-11-02351-s001.zip]

Archive with 1 entries (1 files):
- antioxidants-2020778-supplementary.pdf
